# Supplementary material for: Synthesis, Characterization, and Potential Application of Cyclodextrin-Based Polyrotaxanes for Reinforced Atelocollagen Threads
Source: Polymers (Basel). 2023 Aug 7;15(15):3325. doi: 10.3390/polym15153325 (PMC10422439; doi:10.3390/polym15153325)
Supplement: Supplementary file 1 [file polymers-15-03325-s001.zip]

Archive with 1 entries (1 files):
- polymers-2506640-supplementary.pdf
